# Supplementary material for: Yeast Endocytic Adaptor AP-2 Binds the Stress Sensor Mid2 and Functions in Polarized Cell Responses
Source: Traffic. 2014 Feb 25;15(5):546–57. doi: 10.1111/tra.12155 (PMC4282331; doi:10.1111/tra.12155)
Supplement: Supplementary file 2 — Table S1: Yeast strains used in this study. [file tra0015-0546-SD2.txt]

Table1:Yeaststrainsusedinthisstudy 
Name Genotype Notes/origin
BWP17 URA3::λimm434/URA3::λimm434his1::hisG/his1::hisG 
arg4::hisG/arg4::hisG 
Wilson1999
KAY1776 URA3::λimm434/URA3::λimm434his1::hisG/his1::hisG 
arg4::hisG/arg4::hisG, apm4∆::ARG4/apm4∆::URA3 
Thisstudy
KAY1217 a/α his3∆/his3∆, leu2∆/ leu2∆, ura3∆/ ura3∆ (Σ1278strain) D.Drubin,
Berkeley
KAY1732 a/α his3∆/his3∆, leu2∆/ leu2∆, ura3∆/ ura3∆, 
apm4∆::HIS3/apm4∆::HIS3 
Thisstudy
BY4741 MATa his3∆1, leu2∆, ura3∆, met15∆ Invitrogen 
KAY1742 MATa his3∆1, leu2∆, ura3∆, met15∆,APL1-GFP::HIS3 Thisstudy
KAY1747 MATa his3∆1, leu2∆, ura3∆, met15∆,APL1-GFP::HIS3apm4∆::KanMx Thisstudy
KAY736 MATa his3∆1, leu2∆, ura3∆, met15∆,  MID2-GFP::HIS3 Invitrogen 
KAY1733 MATa his3∆1, leu2∆, ura3∆, met15∆,  MID2-GFP::HIS3, apm4∆::URA3 Thisstudy
KAY53 MATaglc7∆LEU2,trp1::GLC7::TRP1,ade2-1,his3-11,leu2-3,112,
trp1-1,ura3-1can1-100,ssd1-d2,Gal+, mid2∆::URA3 
Thisstudy
KAY120 MATa ura3-52,lys2-801,ade2-101,trp1-∆63,his3-∆200,leu2-∆1,
sst1::hisG 
J.Thorner
(Berkeley)
KAY1690 MATa ura3-52,lys2-801,ade2-101,trp1-∆63,his3-∆200,leu2-∆1,
sst1::hisG, apm4∆::URA3 
Thisstudy
KAY1700 MATa his3∆1, leu2∆, ura3∆, met15∆, apm4∆::KanMx Thisstudy
KAY1798 KAY120withintegrated GFPCdc4::LEU2 Thisstudy
KAY1799 KAY1690with integrated GFPCdc4::LEU2 Thisstudy
KAY1805 KAY736+ sla2∆LEU2 Thisstudy
KAY1787 MATa ade2-1 leu2-3,112 his3-11,15 trp1-1 ura3-1 PKC1-
GFP(S65T)::His3MXcan1-100 ssd1-d2Gal+ 
(27) 
KAY1788 KAY1787+ apm4∆::URA3 Thisstudy
 
 
 
 
 
