# Supplementary material for: Yeast Endocytic Adaptor AP-2 Binds the Stress Sensor Mid2 and Functions in Polarized Cell Responses
Source: Traffic. 2014 Feb 25;15(5):546–57. doi: 10.1111/tra.12155 (PMC4282331; doi:10.1111/tra.12155)
Supplement: Supplementary file 4 — Figure S1: Halo assays to demonstrate effect of pheromone on growth arrest in wild type and apm4 null strains. KAY120 and KAY1690 were grown to lawns in the presence of discs supplemented with 1, 2 and 5 µg α-factor. Cells were grown on YPD as described. [file tra0015-0546-SD4.txt]

 
SupplementaryFigure1
Haloassaysto demonstrate effect of pheromone on growth arrest in wild type and apm4 nullstrains.KAY120
and KAY1690 weregrowntolawnsinthepresenceofdiscssupplementedwith1,2and5µgα-factor. Cells were 
grown on YPD asdescribed.
 
 
 
 
 
 
 
 
 
 
 
 
 
 
 
 
 
 
 
 
 
 
 
 
SupplementaryFigure2
Mid2-GFPlevelsattheplasmamembranearehigherinapm4null cells. After30minutesofexposureto
pheromone the fluorescence intensity ofplasma membrane staining wasanalysed in wild type and apm4∆ cellsasa 
measureofthelevelofMid2-GFP.Intensitiesweremeasuredat2pointspercellwherealinedrawnperpendicularto 
the axisof polarised growth assessed morphologically, and through the centre of the cell, bisected the plasma 
membrane.Datafrom 3independentexperimentsandanalysisof>100 cellstotal.In a student t-test significance P 
value <0.0001.Mean wt380.1 ±14.24 SEM n=103;apm4∆ mean 637.9 ±25.73 n=103.
 
 
 
 
 
 
 
 
 
 
 
 
 
 
 
 
 
 
 
 
 
 
 
 
 
 
 
