# Supplementary material for: Yeast Endocytic Adaptor AP-2 Binds the Stress Sensor Mid2 and Functions in Polarized Cell Responses
Source: Traffic. 2014 Feb 25;15(5):546–57. doi: 10.1111/tra.12155 (PMC4282331; doi:10.1111/tra.12155)
Supplement: Supplementary file 8 — Figure S3: The effect on Apm4 binding and Mid2 localization of a Y278 mutation in the Mid2 cytoplasmic tail. A) GST alone; GST-tagged Apm4; His-tagged Mid2 or Mid2 Y278 were prepared as described and their binding interaction tested using pull down assays on beads with 20 µm Mid2. Apm4 is clearly seen on a Generon NUView gel, along with a faint band for Mid2 (arrow). Mid2 was detected using anti-His tag antibodies after western blotting. This band was verified as Mid2 using mass spectrometry. B) Mid2-GFP and Mid2-Y278A-GFP were transformed into cells otherwise lacking mid2 (KAY53) or both mid2 and apm4 (KAY1700). Localization after 1 h incubation with alpha factor was observed microscopically. [file tra0015-0546-SD8.txt]

SupplementaryFigure3. TheeffectonApm4bindingandMid2localizationofaY278mutationinthe Mid2
cytoplasmic tail. (A) GST alone; GST tagged Apm4 ; His-tagged Mid2 or Mid2 Y278 were prepared as described 
and theirbinding interaction tested using pulldown assayson beadswith 20 µM Mid2.Apm4 isclearly seen on a 
GeneronNUView gel,along with a faint band for Mid2 (arrow).Mid2 wasdetected using anti-Histagantibodiesafter
westernblotting.ThisbandwasverifiedasMid2usingmassspectrometry.(B)Mid2-GFPandMid2-Y278A-GFPwere
transformed into cells otherwise lacking mid2(KAY53) or both mid2and apm4(KAY1700).Localization after1 hour
incubation with alpha factor was observed microscopically. 
 
 
 
 
 
 
 
 
 
 
 
 
 
 
 
 
 
 
 
 
 
 
 
 
 
 
 
 
 
 
 
SupplementaryFigure3 
Effectofpheromoneonorganization ofactin patches in wild type and apm4∆ cells. Abp1-GFPwas
transformed into KAY120 and KAY1690 cells and visualized in live cells 90 minutes after pheromone addition. 
 
 
 
