# Supplementary material for: Yeast Endocytic Adaptor AP-2 Binds the Stress Sensor Mid2 and Functions in Polarized Cell Responses
Source: Traffic. 2014 Feb 25;15(5):546–57. doi: 10.1111/tra.12155 (PMC4282331; doi:10.1111/tra.12155)
Supplement: Supplementary file 12 — Appendix S1. Supplementary materials and methods. [file tra0015-0546-SD12.txt]

SupplementaryMaterialsandMethods 
 
Haloassaytoassessα-factor sensitivity 
Thismethod isused to qualitativelyassessthe α-factor sensitivity ofyoura strain of interest and relies on the 
production ofa zone ofgrowth inhibition in a lawn ofyeastcellsby a range ofconcentrationsofα-factor presenton 
smalldiscs offilter paper. Grow up3mlculturesofstrainsinappropriatemedium overnightto about 1-5 x 
107cells/ml.Countcells and calculate the volume required to give 1 x 106cells total.Melt1% sterileagarandcoolto
<55°C.Diluteappropriate volumeof the culture into 2 ml of 2 x YPD. Add2mlmoltenagar,mixgentlyandpouronto
the surface of a YPD plate. Move the plate gently to ensure the agar covers the surface. Leave to solidify (a few 
minutes).Prepare α-factor dilutions to give 1 µg,2.5 µg, 5 µg, each in 10 µlvolume. Placesterileantibioticassay
discson surface of lawn and pipette α -factor onto discs and incubate for 1-2 days,untila lawn ofcellshasgrown 
and halosare visible.Overallhalo diameterscan be measured and the radiusplotted against log10(amountofα-
factor).This should give straightlines.The displacementofthese lines can be used to estimate relative sensitivity. 
 
Localization ofactin structures in wild type and apm4∆ cells. In order to visualize organization and appearance 
ofactin structuresinitialattemptswere made to use rhodamine phalloidin staining.While thisgave good staining in 
both strainsin vegetative growth,afterpheromone addition apm4∆cellsdid notgive anyclearstaining pattern, rather 
a diffuse rhodamine stain wasobserved (data notshown).To addresswhetherthiswasdue to mislocalization ofactin 
ordue to an effecton the phalloidin binding site,cellswere transformed with a reporterforactin patch localization, 
Abp1-GFP.Abp1localizedtopatchesinbothstrainsanddidnotbecomemislocalizedonpheromoneaddition
indicating that a change in the availability of the phalloidin binding site occurred in the apm4∆ cellsfollowing 
pheromone addition.The reason forthisisunclearbutwasobserved with 2 independently isolated apm4∆ strains.In 
the cells expressing Abp1-GFP,asimilarnumberofendocyticpatcheswerevisualizedinthedifferentstrains.Clear
polarization ofpatches to the tip region was observed in the wild type strain,however even in the apm4∆ mutant,
localization to the  more ‘pointed’ end of cells was observed indicating that lack of polarity is not due to an inability to 
polarize actin patches perse.
 Table1:Yeaststrainsusedinthisstudy 
Name Genotype Notes/origin
BWP17 URA3::λimm434/URA3::λimm434his1::hisG/his1::hisG 
arg4::hisG/arg4::hisG 
Wilson1999
KAY1776 URA3::λimm434/URA3::λimm434his1::hisG/his1::hisG 
arg4::hisG/arg4::hisG, apm4∆::ARG4/apm4∆::URA3 
Thisstudy
KAY1217 a/α his3∆/his3∆, leu2∆/ leu2∆, ura3∆/ ura3∆ (Σ1278strain) D.Drubin,
Berkeley
KAY1732 a/α his3∆/his3∆, leu2∆/ leu2∆, ura3∆/ ura3∆, 
apm4∆::HIS3/apm4∆::HIS3 
Thisstudy
BY4741 MATa his3∆1, leu2∆, ura3∆, met15∆ Invitrogen 
KAY1742 MATa his3∆1, leu2∆, ura3∆, met15∆,APL1-GFP::HIS3 Thisstudy
KAY1747 MATa his3∆1, leu2∆, ura3∆, met15∆,APL1-GFP::HIS3apm4∆::KanMx Thisstudy
KAY736 MATa his3∆1, leu2∆, ura3∆, met15∆,  MID2-GFP::HIS3 Invitrogen 
KAY1733 MATa his3∆1, leu2∆, ura3∆, met15∆,  MID2-GFP::HIS3, apm4∆::URA3 Thisstudy
KAY53 MATaglc7∆LEU2,trp1::GLC7::TRP1,ade2-1,his3-11,leu2-3,112,
trp1-1,ura3-1can1-100,ssd1-d2,Gal+, mid2∆::URA3 
Thisstudy
KAY120 MATa ura3-52,lys2-801,ade2-101,trp1-∆63,his3-∆200,leu2-∆1,
sst1::hisG 
J.Thorner
(Berkeley)
KAY1690 MATa ura3-52,lys2-801,ade2-101,trp1-∆63,his3-∆200,leu2-∆1,
sst1::hisG, apm4∆::URA3 
Thisstudy
KAY1700 MATa his3∆1, leu2∆, ura3∆, met15∆, apm4∆::KanMx Thisstudy
KAY1798 KAY120withintegrated GFPCdc4::LEU2 Thisstudy
KAY1799 KAY1690with integrated GFPCdc4::LEU2 Thisstudy
KAY1805 KAY736+ sla2∆LEU2 Thisstudy
KAY1787 MATa ade2-1 leu2-3,112 his3-11,15 trp1-1 ura3-1 PKC1-
GFP(S65T)::His3MXcan1-100 ssd1-d2Gal+ 
(27) 
KAY1788 KAY1787+ apm4∆::URA3 Thisstudy
 
 
 
 
  
SupplementaryFigure1
Haloassaysto demonstrate effect of pheromone on growth arrest in wild type and apm4 nullstrains.KAY120
and KAY1690 weregrowntolawnsinthepresenceofdiscssupplementedwith1,2and5µgα-factor. Cells were 
grown on YPD asdescribed.
 
 
 
 
 
 
 
 
 
 
 
 
 
 
 
 
 
 
 
 
 
 
 
 
SupplementaryFigure2
Mid2-GFPlevelsattheplasmamembranearehigherinapm4null cells. After30minutesofexposureto
pheromone the fluorescence intensity ofplasma membrane staining wasanalysed in wild type and apm4∆ cellsasa 
measureofthelevelofMid2-GFP.Intensitiesweremeasuredat2pointspercellwherealinedrawnperpendicularto 
the axisof polarised growth assessed morphologically, and through the centre of the cell, bisected the plasma 
membrane.Datafrom 3independentexperimentsandanalysisof>100 cellstotal.In a student t-test significance P 
value <0.0001.Mean wt380.1 ±14.24 SEM n=103;apm4∆ mean 637.9 ±25.73 n=103.
 
 
 
 
 
 
 
 
 
 
 
 
 
 
 
 
 
 
 
 
 
 
 
 
 
 
 SupplementaryFigure3. TheeffectonApm4bindingandMid2localizationofaY278mutationinthe Mid2
cytoplasmic tail. (A) GST alone; GST tagged Apm4 ; His-tagged Mid2 or Mid2 Y278 were prepared as described 
and theirbinding interaction tested using pulldown assayson beadswith 20 µM Mid2.Apm4 isclearly seen on a 
GeneronNUView gel,along with a faint band for Mid2 (arrow).Mid2 wasdetected using anti-Histagantibodiesafter
westernblotting.ThisbandwasverifiedasMid2usingmassspectrometry.(B)Mid2-GFPandMid2-Y278A-GFPwere
transformed into cells otherwise lacking mid2(KAY53) or both mid2and apm4(KAY1700).Localization after1 hour
incubation with alpha factor was observed microscopically. 
 
 
 
 
 
 
 
 
 
 
 
 
 
 
 
 
 
 
 
 
 
 
 
 
 
 
 
 
 
 
 
SupplementaryFigure3 
Effectofpheromoneonorganization ofactin patches in wild type and apm4∆ cells. Abp1-GFPwas
transformed into KAY120 and KAY1690 cells and visualized in live cells 90 minutes after pheromone addition. 
 
 
 
